# Supplementary material for: A Genome-Wide Analysis of a Sudden Cardiac Death Cohort: Identifying Novel Target Variants in the Era of Molecular Autopsy
Source: Genes (Basel). 2023 Jun 15;14(6):1265. doi: 10.3390/genes14061265 (PMC10298681; doi:10.3390/genes14061265)
Supplement: Supplementary file 1 [file genes-14-01265-s001.zip]

Archive with 2 entries (2 files):
- Supplementary files-addedS4.xlsx
- __MACOSX/._Supplementary files-addedS4.xlsx
