# Supplementary material for: A Genome-Wide Analysis of a Sudden Cardiac Death Cohort: Identifying Novel Target Variants in the Era of Molecular Autopsy
Source: Genes (Basel). 2023 Jun 15;14(6):1265. doi: 10.3390/genes14061265 (PMC10298681; doi:10.3390/genes14061265)
Supplement: Supplementary file 1 [file genes-14-01265-s001.zip › Supplementary files-addedS4.xlsx]

## Sheet: Table S1
Supplementary Table S1: Table containing results of chi-square perfomed in case-control comparison. All reported variants have p-value ≤0.001.
Variant	Gene	Minor allele	chi-square (2 Degree of freedom)	chi-square (1 Degree of freedom)
rs17222723	ABCC2	T	88.1203	86.9173
rs2288035	WWOX	C	86.9173	86.9173
rs3813867	OR7M1P- CYP2E1	C	86.7574	86.7241
rs12421052	FAT3	A	87.2576	86.7241
rs6437285	ING5	C	87.5577	86.7241
rs3731628	NCOA1	A	86.7574	86.7241
rs3093704	TNFAIP1	A	84.2411	83.7054
rs10409101	KEAP1- S1PR5	C	84.2603	83.426
rs3909184	FLOT1	G	83.7264	83.426
rs2306894	CLEC1A	C	84.1667	83.3333
rs1003972	LOC285191	G	80.3676	80.2339
rs6940082	ZNRD1ASP	G	80.3557	80.0556
rs4646877	ALDH8A1	C	77.1763	77.1429
rs10306192	PTGS1	C	77.6786	77.1429
rs1061108	SIX6	G	77.4194	76.8854
rs3093986	PPIAP9- RPL15P4	A	78.5206	76.8854
rs4147618	GSTA4	T	77.4194	76.8854
rs7853989	ABO	G	76.3053	74.6494
rs12074935	SNHG12	G	74.4503	74.1483
rs11886926	CYP20A1- ABI2 (MRPL50P2)	T	74.2825	74.1483
rs268791	TNPO1	T	73.9515	73.8179
rs3129840	TRIM39	G	73.9515	73.8179
rs17161326	TBXAS1	T	73.9515	73.8179
rs16905063	LOC100419617- ZFAT	C	73.8513	73.8179
rs11220463	ST3GAL4	A	73.6871	73.6538
rs4149187	MGST1	G	75.2876	73.6538
rs9910	WFDC1	A	73.9539	73.6538
rs2198466	SULT1C2- SULT1C2P2	T	74.8541	73.6538
rs10520274	LINC02268	G	73.6871	73.6538
rs3130071	PRRC2A	T	74.8541	73.6538
rs1800684	AGER	A	74.8541	73.6538
rs16879410	MTRR- LINC02226	T	72.1154	71.81
rs17162635	CLEC5A (TAS2R38)- MGAM	T	71.7845	71.2458
rs13264230	CYP7B1	A	72.0536	70.8482
rs11185076	NTNG1	A	70.6118	70.6118
rs10841684	SLCO1B3	T	70.6452	70.6118
rs17270001	MACROD2	A	71.3667	70.5333
rs9332119	CYP2C9	G	68.0056	67.972
rs2744601	ALDH5A1	G	67.6692	67.6692
rs1018433	TSBP1-AS1	T	67.9699	67.6692
rs3751057	SCUBE2	G	68.0522	67.5188
rs11523309	RILPL1	A	68.3523	67.5188
rs2229749	HERC1	C	67.6521	67.5188
rs9924528	XYLT1- RPL7P47	A	68.3523	67.5188
rs12208360	CYP39A1	T	68.0522	67.5188
rs10091356	MRPL49P2- RN7SL474P	A	66.3771	66.3771
rs2230782	NCOA3	C	65.8371	65.7014
rs1487173	RPL35AP19- HAS2	T	66.2443	65.7014
rs7081965	VTI1A	A	65.3571	64.8214
rs549148	INSL5	T	64.7386	64.6051
rs8192793	CYP2S1	C	65.139	64.6051
rs1540354	MLH1	T	64.7386	64.6051
rs3910106	GPRIN3- SNCA	T	64.6385	64.6051
rs11954652	DCTN4	G	65.8065	64.6051
rs2853924	LINC02571	T	65.4394	64.6051
rs11809504	FMO3-FMO6P	T	66.1667	64.5333
rs7743296	ZBED9- TRA-TGC2-1- TRT-CGT3-1	A	65.0667	64.5333
rs2747421	ZFP57	C	64.6667	64.5333
rs2243066	F2RL1	A	62.3664	62.0643
rs5488	SLCO1A2	A	62.3225	61.7878
rs9975740	ABCG1	T	61.8212	61.7878
rs7905784	MCM10	A	61.6505	61.6505
rs17884666	CAT	T	62.1839	61.6505
rs2442736	FGFR3P1- ZDHHC20P2	G	61.9505	61.6505
rs310831	E2F7	A	59.3939	59.3939
rs2178004	MGA	T	59.697	59.3939
rs10490353	LINC01121	G	59.3939	59.3939
rs9366754	TRIM15- TRIM26	C	59.5982	59.0625
rs873433	CAMTA1	G	58.8988	58.8654
rs16908860	UBE2HP1- PAG1- FABP5	A	59.1	58.8
rs1982526	SFSWAP	T	57.3472	56.8065
rs11699099	SEMG2- SLPI	T	56.9622	56.4252
rs1053239	CIDEC	G	59.1441	56.4252
rs961098	ANKRD31	G	61.2587	56.4252
rs7741026	CARMIL1- SCGN	T	58.0699	56.4252
rs727228	KCND2	A	58.3124	56.1738
rs12568050	ZNF648	G	57.6827	56.0489
rs1997896	RDH11- RDH12	A	56.0822	56.0489
rs2517424	NAPGP2- MUC21	T	54.0067	53.8721
rs1126464	DPEP1	C	53.3667	53.3333
rs12947218	GPATCH8- FZD2	A	54.1667	53.3333
rs3130504	POU5F1	A	53.3667	53.3333
rs10780660	SLC28A3	A	53.3667	53.3333
rs5748632	XKR3	T	86.8085	53.1973
rs4906695	SNRPN- SNHG14	C	51.0881	51.0545
rs7165226	SLCO3A1	T	51.5916	51.0545
rs7702187	SEMA5A	A	51.1888	51.0545
rs2890467	SLCO5A1	A	51.1278	50.8271
rs11713321	CSNKA2IP	T	50.8475	50.7141
rs28360990	HCG27- HLA-C	T	50.7474	50.7141
rs772461	RN7SL676P- GSTP1P1	C	49.1582	48.6195
rs2853533	TYMSOS- TYMS	G	48.7542	48.6195
rs848578	PRAMEF12	T	49.0211	48.1869
rs1971911	DNM1L- YARS2	T	46.2968	46.263
rs209151	TRA-AGC2-2- TRR-CCG1-2- TRIM27	G	46.5672	46.263
rs10761725	JMJD1C	T	47.5972	45.9524
rs1129782	SLC22A18	G	46.7916	45.9524
rs7944182	THEM7P- WT1	T	46.2545	45.9524
rs1801041	DNA2	A	45.7811	45.7477
rs7113258	TRIM22	A	45.6794	45.646
rs2069590	BDKRB2	A	44.5249	43.9819
rs4924454	CCDC9B	G	44.8303	43.9819
rs4148125	ABCG1	T	43.9394	43.6364
rs2061347	TUBBP11- RAP1BP2	A	43.9394	43.6364
rs9886703	TLE4	T	43.9394	43.6364
rs4147775	NDUFS6- LINC02116	G	43.5268	43.3929
rs9261846	UBQLN1P1- MICC	G	43.5268	43.3929
rs943288	ABCC4	T	43.782	43.2481
rs11864632	PRSS36- FUS	C	43.2814	43.2481
rs619203	ROS1	C	43.2	43.2
rs617217	SLC22A2	C	44.4	43.2
rs11671361	NWD1	A	42.564	42.2535
rs4950030	DPYD	A	41.9096	41.7732
rs17374983	RNA5SP63- NMNAT1P2	A	41.4306	41.3968
rs10245377	CHST12	C	41.6559	41.1189
rs6670616	PTGER3	T	41.7711	40.9357
rs938886	TEP1	C	42.045	40.8447
rs1870377	KDR	T	42.9786	40.8447
rs10416814	PTGER1- GIPC1	T	39.4613	38.9226
rs6778728	TRIM59-IFT80	T	39.0572	38.9226
rs3823402	C6orf15- PSORS1C1	T	39.0067	38.7054
rs7095325	MKI67	A	40.7119	38.5762
rs822874	TMTC1	T	38.8765	38.5762
rs4148411	ABCC3	G	39.1101	38.5762
rs459552	APC	A	38.6096	38.5762
rs10245531	LOC100420548- SRRM3	G	38.7097	38.5762
rs4149264	ABCA1	G	38.6096	38.5762
rs12316358	SLC17A8	T	38.2418	38.2418
rs542994	ARRB1- RPS3	T	36.7081	36.5217
rs3742244	TMTC4	A	36.3434	36.3101
rs17651507	MAPT	T	36.4435	36.3101
rs12434716	NPAS3	G	35.0566	34.7511
rs35264875	TPCN2	T	35.0168	34.4781
rs12151363	TDRD12	A	34.4196	34.2857
rs8649	TF	C	35.4911	34.2857
rs11763144	PRKAG2	C	36.9978	34.2857
rs2230677	SRSF4	C	34.3048	34.1713
rs2277730	GNAL- MPPE1	C	35.0056	34.1713
rs10087388	RNF170	T	34.1713	34.1713
rs4987389	SELP-SELL	T	34.9667	34.1333
rs10765196	TYR	C	34.6667	34.1333
rs2621393	HLA-DQB2- HLA-DOB	G	33.6993	33.1475
rs17880101	PON3- PON2	T	33.4579	33.1475
rs2228314	SREBF2	C	33.0161	32.4754
rs2245667	PDGFRL	C	33.4657	32.2573
rs2985684	DNAAF2	C	32.6483	32.1136
rs3783	SHMT1	C	33.751	32.1136
rs7623551	LOC105377143- KBTBD8	C	32.2473	32.1136
rs747199	SLC29A1	C	32.2473	32.1136
rs2271657	MGST3	G	32.0422	32.0422
rs11768743	UBE2H- ZC3HC1	T	32.0756	32.0422
rs4148821	ABCB4	C	32.8758	32.0422
rs10100101	RUNX1T1	A	32.1756	32.0422
rs9906747	DCAF7	T	31.5152	30.303
rs11206100	SLC1A7	T	30.1674	30.1339
rs10842971	PZP	T	30.1674	30.1339
rs154977	LOC100294145- HLA-DMB	G	32.2768	30.1339
rs6693954	REN	T	30.1669	30.0334
rs2257505	SETD9	T	30.1669	30.0334
rs2064220	ZNF184	C	30.0667	30.0334
rs7523104	DAB1	T	30.3	30
rs254353	LINC00922- CDH5	A	31.2	30
rs9762628	SPARCL1- DSPP	C	29.3142	28.4536
rs538880	ABCA4	C	29.0685	28.2294
rs6848075	SNX18P25- DCUN1D4	T	28.2629	28.2294
rs12496005	PPARG	C	28.6383	28.1036
rs17659359	LCE3E	C	29.2415	28.0411
rs1087	CPB2-AS1	A	28.5746	28.0411
rs9543067	RPL18AP17- RPL21P110	T	28.0411	28.0411
rs7851898	DBH	C	29.2415	28.0411
rs7247357	NLRP12- MYADM	T	28.2692	26.6063
rs2227282	IL4	C	26.9118	26.6063
rs8123347	MIR548AG2- CDH4 (LINC01718)	A	27.3271	26.421
rs4747442	PIP4K2A	G	27.2391	26.3973
rs856215	DACT1- RPL31P4	G	28.5522	26.3973
rs389656	CARS2	G	26.5513	26.25
rs867529	EIF2AK3	G	26.5513	26.25
rs1418032	RPL7P2- STK35	G	26.25	26.25
rs302453	NLRP4	T	27.3637	26.1624
rs1983210	OBSL1	C	27.3637	26.1624
rs2092585	LOC285766- LOC105374869	T	60.2667	26.1333
rs16824283	SPHKAP	G	25.1662	24.8593
rs831510	FGD2	C	25.1662	24.8593
rs3748361	RPGRIP1	G	28.0146	24.6353
rs3005765	KCNQ5	A	24.6691	24.6353
rs11594656	IL2RA- RBM17	T	25.007	24.4699
rs4775041	RPL28P4- LIPC	C	27.8266	24.4699
rs3131931	NAPGP2- MUC21	A	24.6042	24.4699
rs42524	COL1A2	C	25.007	24.4699
rs988748	BDNF	C	24.3609	24.3609
rs7957574	DDX11- OVOS2	G	27.0677	24.3609
rs17136317	ZNF75A	T	24.6617	24.3609
rs1005887	SLC35E4- DUSP18	G	24.6617	24.3609
rs1736969	RPL7AP7- MICG- HLA-G	T	24.6617	24.3609
rs3747532	CER1	G	24.3609	24.3609
rs3731865	SLC11A1	G	24.4401	24.3068
rs296365	SULT2A1	G	23.8308	23.8308
rs2470976	SLC13A1	T	31.3805	22.7609
rs3816182	HAAO	A	23.0923	22.5584
rs9446917	EEF1A1- SLC17A5	T	23.3927	22.5584
rs4729174	PPP1R9A	A	23.3667	22.5333
rs2228100	ALDH3A1	C	21.3726	20.8391
rs3738000	NEK11	T	22.0395	20.8391
rs2718131	KIAA1549	C	20.9725	20.8391
rs1383623	ADAMTS3 - ANKRD17 (HNRNPA1P67- RNU4ATAC9P)	T	21.4286	19.2857
rs2167801	OXR1	A	20.1228	19.2857
rs4843074	AKAP13	C	19.3548	19.2214
rs12617	SLC13A3	T	19.3548	19.2214
rs6948035	TBXAS1	A	19.2547	19.2214
rs607549	LPIN2	T	21.4493	18.0392
rs2305962	SHISAL2B	C	17.7902	17.7566
rs2237968	ABCC8	T	17.7109	17.6775
rs10752613	SLC27A3-GATAD2B	T	17.6716	17.6382
rs4773279	ANKRD10- PARP1P1	T	17.7716	17.6382
rs2228628	ATF6B	C	17.6382	17.6382
rs898375	NMTRL-TAA6-1- RNU6-656P	T	17.9383	17.6382
rs1041168	PLPP4	T	17.8286	17.1429
rs678	ITIH1	A	17.9436	17.0623
rs6746883	SULT1C2	C	17.6736	16.8056
rs1551634	LOC389602- LOC285889	A	23.6111	16.8056
rs1461616	LINC02027- GBE1	A	16.912	16.6811
rs2024301	CLEC4A	A	16.7308	16.4253
rs10167086	RHBDD1	T	19.1742	16.4253
rs17817117	ABCB5	C	17.6471	16.4253
rs10500633	MMP26	A	17.138	16.2963
rs11572204	CYP2J2	C	17.846	16.2054
rs916828	ABCC8	C	16.2388	16.2054
rs2297812	CYP4B1	C	16.4516	16.1513
rs4858649	THRB (EIF3KP2)- RARB	A	16.2848	16.1513
rs3775779	SULT1E1	A	17.3526	16.1513
rs2715905	AOX1	A	16.9667	16.1333
rs2477642	TMEM236- MRC1	C	33.5246	15.9831
rs11718105	MYLK	T	15.8753	15.7013
rs859715	SLC25A38P1-AIMP1P2	A	17.1379	15.4241
rs12185233	SPPL2C- MAPT-AS1	G	19.6561	15.4241
rs2072915	RXRB	A	15.0384	15.0384
rs2074059	ZNF772	A	15.4435	14.9028
rs10502647	ZNF396	A	15.3399	14.8028
rs25901	MYO10	C	15.9398	14.7368
rs4845898	VPS13D	A	18.0383	14.7041
rs609521	TOR1AIP1	G	14.7374	14.7041
rs4933754	EXOC6	T	14.7374	14.7041
rs1905675	TMTC1- IPO8	A	14.7374	14.7041
rs13182512	JMY	A	15.2376	14.7041
rs4704659	SERINC5- SPZ1 (LOC64936)	T	14.7374	14.7041
rs2534823	LINC02569- GNL1	C	15.5376	14.7041
rs7775117	FGFR3P1	A	18.0383	14.7041
rs4296866	SNX14	T	14.7374	14.7041
rs7790986	NPSR1-AS1	A	14.6657	14.5794
rs2072701	TIMM23B-AGAP6- MSMB	G	46.9684	14.1062
rs9820070	LINC01191	C	13.5017	13.468
rs2674004	RN7SL668P- LOC101927851	A	13.4115	13.3745
rs4685744	SUMF1	T	18.9878	13.3482
rs2602877	LOC100507053	T	15.4839	13.3482
rs1022787	MTCYBP36- CYCSP17	G	14.5495	13.3482
rs1202171	ABCB1	A	13.6485	13.3482
rs1044856	EPSTI1	T	14.1667	13.3333
rs3770593	ABCB11	T	13.8667	13.3333
rs2523685	LINC01149- HLA-X	C	13.4667	13.3333
rs6570902	UST	C	13.3333	13.3333
rs7216453	SCAT1- CYTH1	A	12.987	12.987
rs1869934	RBFOX3	A	12.7623	12.4519
rs2093067	BPIFB3	G	12.4863	12.4519
rs762421	GATD3 (+LINC01678)- ICOSLG	G	13.9812	12.3103
rs10852287	GRIN2A- ATF7IP2	C	16.951	12.1175
rs7761731	CYP39A1	A	18.6965	12.1175
rs11587539	PLA2G4A	T	13.3259	12.1175
rs11045889	SLCO1B1	A	12.2517	12.1175
rs8024880	FAM81A	A	12.2517	12.1175
rs10734012	LINC02629- PARD3	C	14.2022	12.0635
rs17118876	HSD52- FGGY	C	12.0969	12.0635
rs7133282	TMEM132C	G	12.5982	12.0635
rs273914	SLC22A4- MIR3936HG	T	12.0969	12.0635
rs6962291	TBXAS1	A	12.1972	12.0635
rs17246792	SELENOKP1- ZNF781	T	14.7374	12.0367
rs12986742	LINC01122	T	14.7374	12.0367
rs847058	SLC13A3	A	19.5388	12.0367
rs952884	CYP39A1	T	15.3709	12.0367
rs10847727	GLT1D1	G	12.0367	12.0367
rs2893491	DPY19L1	T	14.9068	11.9255
rs7585432	ACKR3- RNU6-1051P	C	11.76	11.76
rs6826089	SORCS2	T	11.7251	11.6442
rs9967490	CNDP1	A	11.7703	11.6268
rs4129526	KRT18P27- LINC01049	A	11.6505	11.582
rs8050740	RBFOX1	A	11.6505	11.582
rs2495499	BSND-PCSK9	T	14.0625	11.25
rs11650090	CCL1- C17orf102	T	12.5	11.25
rs2540321	TMEM182	A	11.5625	11.25
rs840982	CASC15	T	11.0294	10.9955
rs664483	RPL23AP22- EEF1A1P14	T	10.9091	10.9091
rs7522938	DPYD- DPYD-AS1	G	11.2121	10.9091
rs9415798	MYL6P3- LOC100421870	T	10.9091	10.9091
rs7135506	MUCL1- TESPA1	T	13.6364	10.9091
rs10483263	TRA	C	10.9091	10.9091
rs3914814	RPL9P13- RN7SL283P	C	11.0182	10.9091
rs6793997	PIK3CB- ATP5MC1P3	T	10.9091	10.9091
rs7023802	PTPRD-AS2- IMP3P1	T	10.9091	10.9091
rs12056033	FERD3L- POLR1F	A	16.5067	10.8482
rs2253588	SFTA2	C	10.9821	10.8482
rs1128397	GFRA2	A	11.6853	10.8482
rs2491101	LRSAM1- RPL12	T	11.3839	10.8482
rs885914	HCG17	A	14.8498	10.812
rs8084060	ZBTB7C	T	13.8553	9.76626
rs7043897	LOC101927450- CHCHD2P9	C	13.8553	9.76626
rs1019365	KRT18P33- MIR4778	T	14.0541	9.72973
rs13154044	ADRA1B	C	19.4595	9.72973
rs11817788	RBP3	C	72.8889	8.71111
rs4150606	GTF2H1	A	17.0857	8.54283
rs4331766	RFPL4AP3- PPARGC1A	T	14.227	7.60349
rs614594	CWF19L2	T	15.0376	7.5188
rs914358	PALM2AKAP2	T	15.0376	7.5188
rs12290650	KIAA1549L	T	17.1429	7.43363
rs247820	ATP2C2	C	15.6944	6.80556
rs400058	CADM4	T	17.3979	6.41975
rs7602732	LINC01934- ITGA4	A	20.5263	6.31579
rs9991328	FAM13A	T	14.6594	5.82926
rs1227991	MEAT6- C6orf118	T	14.2022	5.64745
rs627857	TNS4	C	14.1706	5.6349
rs10828230	NEBL	T	15.4044	5.54557
rs16957844	LOC100419639- CDH13	C	15.4435	5.21739
rs12959958	HMGN1P31- CDH20	C	15.4435	5.21739
rs2315206	RNA28SP	T	37.3311	4.90409
rs10096447	MIR3148- MAP2K1P1	A	13.9958	4.09263
rs2743312	MATN4	G	17.4102	4.04344
rs6126919	RNU7-14P- SUMO1P1	T	15.3667	3.33333
rs13050429	CFAP298-TCP10L	T	15.3846	3.07692
rs13052628	YRDCP3- LIN00323	T	15.3846	3.07692
rs135272	EPIC1- MIR3201	A	15.3846	3.07692
rs17073624	FGF18- SMIM23	T	15.3846	3.07692
rs10158490	PTPN14	A	17.5375	3.003
rs2244140	UNC5B	C	17.5375	3.003
rs10937161	HTR3D- HTR3C	T	14.7378	2.63559
rs6492379	LINC02337- LINC00354	A	18.5973	2.17195
rs7175101	CYFIP1	C	18.5973	2.17195
rs706780	IL2RA	A	15.2348	1.87826
rs812017	MYOF	A	15.2348	1.87826
rs17332774	CEP250	T	15.2348	1.87826
rs10521118	TRL-TAG3-1- EEF2K	A	14.9455	1.74545
rs2239073	CACNA1C	C	15.9644	1.74222
rs7734083	RGS7BP	C	19.3714	1.23429
rs7245988	NLRP11	C	13.9286	0.535714
rs1818809	CHEK2P5- KSR1P1	A	24.861	0.533927
rs16831114	LOC100419513- RNU7-147P	T	16.2667	0.133333
rs2828264	TUBAP1- VN2R20P	A	14.7374	0.0333426
rs12951993	NOG- C17orf67	A	14.3541	0

## Sheet: Table S2
Supplementary Table S2: Table containing all genes already associated to some degree with cardiovascular functions and diseases.
Gene	Association with functions and diseases of cardiovascular system	References (PubMed ID)
SELP	Thrombosis	PMID: 34398251
SELL	Thrombosis, inflammation	PMID: 35305718
ST3GAL4	Hemostasis, thrombosis	PMID: 32438216
FMO3	Atherosclerosis, thrombosis	PMID: 29981269, 32779113
REN	Hypertension	PMID: 20393195
SNHG12	Atherosclerosis	PMID: 32075942
SRSF4	Cardiac ventricula hypertrophy	PMID: 34333993
CYP4B1	Hypertension	PMID: 28560446
PCSK9	Hypercholesterolemia, cardiomyocytes apoptosis	PMID: 33307067
CYP2J2	Myocardial infarction, atherosclerosis, hypertension, drug-induced cardiotoxicity	PMID: 29966295, 29695613
PTGER3	Atherothrombosis, inflammation, vasoconstriction, cardiac dysfunction	PMID: 36835616
DPYD	Drug-induced cardiotoxicity	PMID: 28520376
ABCC2	Drug-induced cardiotoxicity	PMID: 16330681
MCM10	Myocardial infarction risk	PMID: 17975119
CYP2E1	Vasodilatation, ischemic stroke, hypertrophic cardiomyopathy and cardiomyocytes apoptosis	PMID: 28551025,22969879, 30563421
NEBL	Cardiomyopathy	PMID: 27186169
IL2RA	Coronary artery disease susceptibility	PMID: 33651164
JMJD1C	Cardiac hypertrophy	PMID: 32625104
CYP2C9	Vasodilatation, myocardial infarction, coronary artery disease	PMID: 28551025
BDNF	Cardiovascular development, atherosclerosis, coronary artery disease	PMID: 28736262
CAT	Atherosclerosis, cardiovascular dysfunction	PMID: 29530789
TPCN2	Ischemia reperfusion injury, arrhythmias	PMID: 29746898
ARRB1	Cardiac dysfunction after myocardial infarction	PMID: 24218435
SCUBE2	Atherosclerosis	PMID: 32278240
SLCO1B3	Response to statins	PMID: 35210819
CACNA1C	Brugada syndrome, sudden cardiac death	PMID: 24440382, 27332903
DNM1L	Myocardial ischemia, cardiomyocytes apoptosis	PMID: 32302592
MMP19	Atherosclerotic plaque rupture, thoracic aortic aneurysms	PMID: 26969796, 21955474
E2F7	Venous thromboembolism	PMID: 32232851
KLRG1	Cardiomycytes apoptosis, protective against atherosclerosis	PMID: 26823790, 31823769
CARS2	Atherosclerosis	PMID: 35381443
EPSTI1	Giant cell arteritis aortitis	PMID: 35123212
CPB2	Blood coagulation and thrombosis	PMID: 33477318
ABCC4	Thrombosis, pulmonary hypertension	PMID: 31571164
NPAS3	Atherosclerosis	PMID: 33278397
DNAAF2	Carotid intima-media thickness	PMID: 26343869
DACT1	Atrial fibrillation, cardiomyocytes hypertrophy	PMID: 31545578, 24879894
BDKRB2	Hypertension, atherosclerosis	PMID: 30294660, 30847343
SNHG14	Atherosclerosis, cardiomyocytes apoptosis	PMID: 32908577, 33553684
LIPC	Coronary artery disease	PMID: 33004870
AKAP13	Cardiomyocytes hypertrophy and apoptosis	PMID: 17537920, 23090968, 23716597
SLCO3A1	QT prolongation during iloperidone treatment of schizophrenia	PMID: 18521091
FUS	Cardiomyocytes apoptosis, cardiomyocytes hypertrophy, cardiac fibrosis	PMID: 32497620, 31220774, 33896391
WWOX	HDL-levels, atherosclerosis	PMID: 24871327
CDH13	Cardiovascular protection, athrosclerosis	PMID: 34798557
DPEP1	Hypertension, homocysteine levels	PMID: 27618447, 20031578
SHMT1	Homocysteine levels, hypertension risk, ischemic stroke	PMID: 30411815, 33259775
TNFAIP1	Cardiomyocytes apoptosis and increase of cardiac oxidative stress	PMID: 34330059
TYMS	Homocysteine levels	PMID: 12215845
PTGER1	Hypertension, cardiac fibrosis	PMID: 36835616
CYP2S1	Vasodilatation, atherosclerosis	PMID: 31511258, 23224081
MYADM	Blood pressure, pulmonary hypertension	PMID: 28784648, 34546460
NLRP12	Coronary artery disease, hypertension	PMID: 30551324, 33621312
SLC11A1	Atherosclerosis	PMID: 32379583
SPHKAP	Heart failure	PMID: 21712045
ING5	Cardiomyocytes proliferation	PMID: 32973339
NCOA1	Myocardial dysfunction, blood pressure regulation	PMID: 35339471,28006821
HAAO	Atherosclerosis	PMID: 31589306
LINC01122	HDL-levels	PMID: 32203549
EIF2AK3	Congestive heart failure exacerbation, cardiomyocytes apoptosis, atherosclerosis	PMID: 31109279
MACROD2	Congenital heart disease	PMID: 33201861
NCOA3	Cardiac damage induced by myocardial injury	PMID: 34777690
ABCG1	Atherosclerosis	PMID: 34940525, 35063134
DUSP18	Cardiac hypertrophy induced by high glucose	PMID: 30242883
SREBF2	Hypercholesterolemia, atherosclerotsis, sudden cardiac death	PMID: 12119189, 15547298, 12801623, 19116028
PPARG	Atherosclerosis	PMID: 34127848
NEK11	Carotid intima-media thickness	PMID: 26343869
TF	Heart failure prognosis	PMID: 33619543
CIDEC	Hypertension, response to antihypertensive drugs, diabetic cardiomyopathy and cardiac fibrosis	PMID: 28415694, 33913563
KDR	Vasodilatation, atherosclerosis, ischemic stroke	PMID: 28478454, 31339592
SULT1E1	Atherosclerosis reduction	PMID: 35059953
FAM13A	HDL-levels	PMID: 29507422
IL4	Reduced risk of myocardial infarction, cardiac fibrosis	PMID: 29862462
ADRA1B	Hypertension	PMID: 27089938
TNPO1	Coronary atherosclerosis	PMID: 30269354
F2RL1	Atherosclerosis, cardiac dysfunction and fibrosis	PMID: 29599135, 31004144
ROS1	Drug-induced QT prolongation, atherothrombotic ischemic stroke	PMID: 34418561, 18566305
CARMIL1	Fibrosis of endothelial cells	PMID: 30755532
FLOT1	Dilated cardiomyopathy	PMID: 35327947
POU5F1	Heart regeneration after heart failure	PMID: 34554778
ATF6B	Cardiac hypertrophy	PMID: 30765833
AGER	Diabetic and nondiabetic atherosclerosis	PMID: 32641587, 31915324, 30530993
RXRB	Atherosclerosis	PMID: 33872571
SLC29A1	Myocardial infarction, platelet aggregation	PMID: 20035027, 34283374
GSTA4	Atherosclerosis	PMID: 25528427
KCNQ5	Pharmacological vasoconstriction and vasodilatation	PMID: 17519950
EEF1A1	Medial aortic thickening and following hypertension, cardiac hypertrophy and failure	PMID: 34612053, 31468715
KCND2	Sudden cardiac death	PMID: 25214526
TBXAS1	Thrombosis, vasoconstriction	PMID: 36835616
PRKAG2	Sudden cardiac death, cardiac hypertrophy, tachyarrhythmia	PMID: 27332903, 29480501
ABCB5	Atherosclerotic plaque instability	PMID: 35494231
CHST12	Thrombotic storm	PMID: 29178990
COL1A2	Obesity-induced cardiac fibrosis	PMID: 35714568
OXR1	Pulmonary arterial hypertension, vascular smooth muscle cells apoptosis	PMID: 32585243, 35174215
MSR1	Atherosclerosis	PMID: 19715475
CYP7B1	Atherosclerosis, coronary artery disease risk	PMID: 24954418, 34493281
ABCA1	Atherosclerosis, statins effectivness	PMID: 35743794, 35063134, 21741043
PTGS1	Thrombosis	PMID: 36835616
ABO	Thrombosis, atherosclerosis	PMID: 25341889, 32726853, 31969017
DBH	Hypertension and hypotension	PMID: 16722595, 32658551
PLA2G4A	Myocardial ischemia/reperfusion injury, atherosclerosis	PMID: 36835616
SLCO1B1	Statin effectiveness/atherosclerosis risk	PMID: 19884908
RBFOX1	Cardiac hypertrophy and heart failure, hypertension	PMID: 26619120, 35543237
CNDP1	Sex-specific cardiovascular mortality	PMID: 24756973
ACKR3	Cardiovascular protection, cardiac malformations/sudden cardiac death, atherosclerosis	PMID: 35846294
SLC22A4	Ischemic stroke	PMID: 26171154
CASC15	Cardiac hypertrophy	PMID: 29966657

## Sheet: Table S3
Supplementary Table S3: Table containing results of pathway enrichment analysis, displaying only pathways with p-adjusted ≤0.05.
Term	Overlap	P.value	Adjusted.P.value	Old.P.value	Old.Adjusted.P.value	Odds.Ratio	Combined.Score	Genes
Nuclear Receptors In Lipid Metabolism And Toxicity Wp299	11/33	9.45276e-11	3.11941e-08	0	0	21.9348	506.303	ABCA1;ABCC3;CYP2C9;ABCB1;ABCC2;ABCB4;CYP4B1;RARB;PPARG;CYP2E1;ABCB11
Pregnane X Receptor Pathway Wp2876	10/33	1.99124e-09	3.28555e-07	0	0	19.03	381.257	NCOA1;ABCC3;SLCO1B1;ABCC4;CYP2C9;ABCB1;ABCC2;NCOA3;PPARGC1A;SULT2A1
Drug Induction Of Bile Acid Pathway Wp2289	7/17	4.88243e-08	5.37068e-06	0	0	30.4539	512.692	ABCC3;ABCC4;SLCO1B1;ABCB1;ABCC2;ABCB11;SULT2A1
Abc Transporters	10/45	5.37227e-08	1.36456e-05	0	0	12.4978	209.205	ABCA1;ABCC3;ABCC4;ABCB1;ABCC2;ABCC8;ABCB4;ABCB5;ABCA4;ABCB11
Nuclear Receptors Meta-Pathway Wp2882	23/319	1.30312e-06	0.000107507	0	0	3.45409	46.8055	NCOA1;ABCC3;ABCC4;ABCB1;ABCC2;MGST3;ABCB4;NCOA3;MYOF;MGST1;KEAP1;ABCB11;AGER;POU5F1;CYP2C9;AKAP13;ALDH3A1;SLCO1B1;GSTA4;ACKR3;TNS4;PPARGC1A;SULT2A1
Metapathway Biotransformation Phase I And II Wp702	16/183	4.84505e-06	0.000319773	0	0	4.21927	51.6335	CYP2J2;MGST3;MGST1;CYP4B1;FMO3;CYP7B1;CYP39A1;CYP2C9;SULT1C2;SULT1E1;GSTA4;CHST12;CYP2S1;CYP20A1;CYP2E1;SULT2A1
Bile Acid And Bile Salt Transport (Go:0015721)	8/28	1.42993e-07	0.000332458	0	0	17.4321	274.739	ABCC3;NCOA1;SLCO1B1;ABCC4;ABCC2;SLCO1B3;SLCO1A2;ABCB11
Constitutive Androstane Receptor Pathway Wp2875	7/32	6.2839e-06	0.000332809	0	0	12.1722	145.793	NCOA1;ABCC3;CYP2C9;ABCB1;ABCC2;PPARGC1A;SULT2A1
Prostaglandin Synthesis And Regulation Wp98	8/45	7.05958e-06	0.000332809	0	0	9.41458	111.667	ABCC4;PTGER1;PTGER3;TBXAS1;PLA2G4A;PPARG;PPARGC1A;PTGS1
Monocarboxylic Acid Transport (Go:0015718)	10/57	5.69483e-07	0.000662024	0	0	9.30112	133.736	ABCC3;NCOA1;ABCC4;SLCO1B1;ABCC2;SLCO3A1;ABCB4;SLCO1B3;SLCO1A2;ABCB11
Lipid Transport (Go:0006869)	13/109	1.21512e-06	0.000941718	0	0	5.94488	80.9733	ABCA1;ABCC3;NCOA1;ABCC4;ABCC2;ABCA4;ABCB11;SLCO1B1;FABP5;SLCO3A1;SLCO1B3;SLCO1A2;SLC27A3
Organic Hydroxy Compound Transport (Go:0015850)	8/40	2.78308e-06	0.00161767	0	0	10.8884	139.284	ABCC3;NCOA1;SLCO1B1;ABCC4;ABCC2;SLCO1B3;SLCO1A2;ABCB11
Xenobiotic Transport (Go:0042908)	6/20	4.01597e-06	0.00186743	0	0	18.6	231.109	ABCC3;SLC22A4;ABCB1;ABCC2;SLC22A2;SLC22A18
Icosanoid Metabolic Process (Go:0006690)	9/57	5.24427e-06	0.00203216	0	0	8.17785	99.4294	CYP2J2;PON3;CYP2C9;PON2;CYP2S1;TBXAS1;PLA2G4A;DPEP1;PTGS1
Oxidation By Cytochrome P450 Wp43	8/61	7.01339e-05	0.00289302	0	0	6.56705	62.8145	CYP39A1;CYP2J2;CYP2C9;CYP2S1;CYP20A1;CYP4B1;CYP2E1;CYP7B1
Tamoxifen Metabolism Wp691	5/21	9.06819e-05	0.003325	0	0	13.531	125.949	CYP2C9;SULT1E1;FMO3;CYP2E1;SULT2A1
Sodium-Independent Organic Anion Transport (Go:0043252)	5/14	1.01802e-05	0.00338128	0	0	24.0638	276.615	SLCO1B1;SLCO3A1;SLCO1A2;SLCO1B3;SLCO5A1
Bile Secretion	10/90	3.86072e-05	0.00490312	0	0	5.45516	55.4357	ABCC3;ABCC4;SLCO1B1;ABCC2;ABCB1;ABCB4;SLCO1B3;SLCO1A2;ABCB11;SULT2A1
Sodium-Independent Organic Anion Transmembrane Transporter Activity (Go:0015347)	5/15	1.49847e-05	0.00647338	0	0	21.6563	240.569	SLCO1B1;SLCO3A1;SLCO1A2;SLCO1B3;SLCO5A1
Transport Across Blood-Brain Barrier (Go:0150104)	10/86	2.59129e-05	0.00753094	0	0	5.74345	60.6553	ABCC3;ABCC4;SLC13A3;ABCC2;ABCB1;FABP5;SLCO3A1;SLC22A2;SLC29A1;AGER
Icosanoid Transport (Go:0071715)	4/9	3.06845e-05	0.00792683	0	0	34.5823	359.371	ABCC3;ABCC4;ABCC2;SLCO3A1
Secondary Active Transmembrane Transporter Activity (Go:0015291)	8/56	3.73666e-05	0.00807118	0	0	7.25298	73.9422	SLC22A4;SLCO1B1;SLCO3A1;SLC35E4;SLCO1B3;SLCO1A2;SLCO5A1;SLC28A3
Codeine And Morphine Metabolism Wp1604	4/15	0.000298127	0.0098382	0	0	15.7144	127.569	ABCC3;SLCO1B1;ABCB1;ABCC2
Tryptophan Metabolism Wp465	6/42	0.000355545	0.0106664	0	0	7.22519	57.3814	CYP2J2;HAAO;CAT;AOX1;CYP2E1;CYP7B1
Abc-Type Xenobiotic Transporter Activity (Go:0008559)	4/11	7.74961e-05	0.0111594	0	0	24.6991	233.784	ABCC3;ABCB1;ABCC2;ABCB11
Anion Transport (Go:0006820)	7/43	4.84563e-05	0.0112661	0	0	8.44816	83.9311	SLC13A1;SLCO1B1;SLC13A3;SLCO1B3;SLCO1A2;SLC17A5;SLC17A8
Phosphatidylcholine Floppase Activity (Go:0090554)	3/5	0.000113793	0.0122896	0	0	64.7086	587.627	ABCA1;ABCB1;ABCB4
Steroid Hydroxylase Activity (Go:0008395)	6/36	0.00014816	0.012801	0	0	8.67289	76.4707	CYP2J2;CYP39A1;CYP2C9;CYP2S1;CYP2E1;CYP7B1
Phosphatidylethanolamine Flippase Activity (Go:0090555)	3/6	0.000223728	0.0161084	0	0	43.1369	362.569	ABCB1;ABCB4;ABCA4
Active Ion Transmembrane Transporter Activity (Go:0022853)	6/42	0.000355545	0.0168642	0	0	7.22519	57.3814	SLC22A4;SLCO1B1;SLCO3A1;SLCO1B3;SLCO1A2;SLCO5A1
Abc-Type Glutathione S-Conjugate Transporter Activity (Go:0015431)	3/7	0.000384896	0.0168642	0	0	32.351	254.361	ABCC3;ABCC4;ABCC2
Pyrimidine Nucleoside Transmembrane Transporter Activity (Go:0015214)	3/7	0.000384896	0.0168642	0	0	32.351	254.361	SLC22A2;SLC29A1;SLC28A3
Arachidonic Acid Epoxygenase Activity (Go:0008392)	4/16	0.000390374	0.0168642	0	0	14.4041	113.049	CYP2J2;CYP2C9;CYP2S1;CYP2E1
Organic Acid Transport (Go:0015849)	10/100	9.54311e-05	0.0201707	0	0	4.84654	44.8649	ABCC3;NCOA1;SLCO1B1;ABCC4;SLC13A3;ABCC2;SLCO1B3;SLCO1A2;SLC27A3;ABCB11
Farnesoid X Receptor Pathway Wp2879	4/19	0.000787502	0.0214369	0	0	11.5215	82.3403	ABCB4;ABCB11;PPARGC1A;SULT2A1
Fluoropyrimidine Activity Wp1601	5/33	0.000844486	0.0214369	0	0	7.72727	54.6842	ABCC3;ABCC4;DPYD;TYMS;SLC29A1
Nucleoside Transmembrane Transporter Activity (Go:0005337)	3/8	0.00060542	0.0237765	0	0	25.8795	191.756	SLC22A2;SLC29A1;SLC28A3
Vascular Transport (Go:0010232)	9/84	0.000124728	0.0241661	0	0	5.22658	46.9837	ABCC3;ABCC4;SLC13A3;ABCC2;ABCB1;SLCO3A1;SLC22A2;SLC29A1;AGER
Foxa2 Pathway Wp5066	4/21	0.00117292	0.0276474	0	0	10.165	68.5962	ABCC3;ABCC4;SLCO1B1;ABCC2
Metabolism Of Xenobiotics By Cytochrome P450	8/76	0.000333529	0.0282388	0	0	5.1145	40.9455	ALDH3A1;CYP2C9;GSTA4;MGST3;CYP2S1;MGST1;CYP2E1;SULT2A1
Arachidonic Acid Monooxygenase Activity (Go:0008391)	4/19	0.000787502	0.0283501	0	0	11.5215	82.3403	CYP2J2;CYP2C9;CYP2S1;CYP2E1
Flavoprotein Monooxygenase Activity (Go:0016712)	4/20	0.000966777	0.0321268	0	0	10.8009	74.9748	CYP2J2;CYP2C9;CYP2S1;CYP2E1
Cellular Response To Low-Density Lipoprotein Particle Stimulus (Go:0071404)	4/14	0.000222622	0.0371549	0	0	17.2867	145.382	ABCA1;CDH13;PPARG;SREBF2
Xenobiotic Transport Across Blood-Brain Barrier (Go:1990962)	3/6	0.000223728	0.0371549	0	0	43.1369	362.569	ABCB1;ABCC2;SLC22A2
Prostaglandin Receptor Activity (Go:0004955)	3/10	0.00125389	0.0386916	0	0	18.4834	123.497	PTGER1;PTGER3;PPARG
Carboxylic Acid Metabolic Process (Go:0019752)	6/40	0.000270346	0.0419036	0	0	7.65098	62.859	CYP2J2;PON3;CYP2C9;CYP2S1;TBXAS1;PLA2G4A
Photodynamic Therapy-Induced Nfe2l2 (Nrf2) Survival Signaling Wp3612	4/24	0.00197298	0.0434057	0	0	8.63894	53.8051	ABCC3;ABCC4;ABCC2;KEAP1
Arachidonic Acid Metabolic Process (Go:0019369)	7/57	0.000302202	0.0439138	0	0	6.07831	49.2611	CYP2J2;CYP2C9;CYP2S1;TBXAS1;PLA2G4A;CYP2E1;PTGS1

## Sheet: Table S4
Supplementary Table S4: Breakdown of the other "highly probable" causes of death identified
Case 1	Acute diffuse myocarditis
Case 2	Dilated cardiomyopathy
Case 3	Hypertrophic cardiomyopathy
Case 4	Dilated cardiomyopathy
Case 5	Hypertrophic cardiomyopathy
Case 6	Dilated cardiomyopathy
Case 7	Multifocal myocarditis and anomalous origin of the right coronary artery
Case 8	Myxoid degeneration of the mitral valve (prolapse) with atrial dilatation
